# Supplementary material for: Cold Shock for Cold Tolerance: Phytohormone Dynamics in Sorghum Provides Insights
Source: Plant Direct. 2026 Jan 15;10(1):e70133. doi: 10.1002/pld3.70133 (PMC12807585; doi:10.1002/pld3.70133)
Supplement: Supplementary file 1 — Figure S1: Heatmap illustrating Pearsons correlations among the analyzed traits for the cold‐tolerant genotype SB14011 under optimal conditions: Abscisic acid (ABA), Abscisic acid glucose ester (ABAGe), Dihydrophaseic acid (DHPA), Jasmonic acid (JA). Figure S2: Heatmap illustrating Pearsons correlations among the analyzed traits for the cold‐sensitive genotype SC1056 under optimal conditions: Abscisic acid (ABA), Abscisic acid glucose ester (ABAGe), Dihydrophaseic acid (DHPA), Jasmonic acid (JA). [file PLD3-10-e70133-s002.xlsx]

## Sheet: Fig. S1
Figure S1: Heatmap illustrating Pearson’s correlations among the analyzed traits for the cold-tolerant genotype SB14011 under optimal conditions: Abscisic acid (ABA), Abscisic acid glucose ester (ABAGe), Dihydrophaseic acid (DHPA), Jasmonic acid (JA),
Phaseic acid (PA), gibberellins (GA) and their derivatives (GA12, GA15, GA19, GA24, GA44, and GA53), total number of fertile pollen, cell concentration, panicle harvest index, panicle dry weight, and grain dry weight.
Strong positive correlations (r = 1) are shown in red, while strong negative correlations (r = -1) are shown in blue.

## Sheet: Fig. S2
Figure S2: Heatmap illustrating Pearson’s correlations among the analyzed traits for the cold-sensitive genotype SC1056 under optimal conditions: Abscisic acid (ABA), Abscisic acid glucose ester (ABAGe), Dihydrophaseic acid (DHPA), Jasmonic acid (JA),
Phaseic acid (PA), gibberellins (GA) and their derivatives (GA12, GA15, GA19, GA24, GA44, and GA53), total number of fertile pollen, cell concentration, panicle harvest index, panicle dry weight, and grain dry weight.
Strong positive correlations (r = 1) are shown in red, while strong negative correlations (r = -1) are shown in blue.
