# Supplementary material for: Cold Shock for Cold Tolerance: Phytohormone Dynamics in Sorghum Provides Insights
Source: Plant Direct. 2026 Jan 15;10(1):e70133. doi: 10.1002/pld3.70133 (PMC12807585; doi:10.1002/pld3.70133)
Supplement: Supplementary file 3 — Data S2: Supplementary Information. [file PLD3-10-e70133-s003.csv]

Genotyp	BBCH	control/ stress	SampleID	sampleweight	GA12	GA15	GA19	GA24	GA44	GA53	ABAGlc	DHPA	PA	GA	ABA	JA	JAIle
SC1056	35	C	L1	28,90	1.16	0	32.15	1.56	8.82	17	0	160.98	429.89	60.69	35.39	55.07	5.78
SC1056	35	C	L2	30,80	0	0	5.65	0	4	3.93	0	317.95	410.68	13.58	47.5	8.88	0
SC1056	35	C	L73	32,30	0.98	0	30.54	1.1	9.58	16.44	63.09	173.06	468.01	58.64	40.81	43.81	5.82
SC1056	35	C	L74	28,40	0	0	7.92	0	5.27	4.83	56.53	412.95	546.87	18.02	51.61	7.89	0
SC1056	35	C	L75	28,40	0	0	12.03	0.59	3.62	6.55	34.26	1073.36	1292.87	22.79	51.44	5.03	0
SC1056	39	C	L26	31,00	0	0	5.03	0	3.16	2.92	0	288.92	298.93	11.11	26.68	125.16	34.34
SC1056	39	C	L27	32,40	0	0	6.09	0	3.28	2.63	0	325.55	433.69	12	36.02	22.36	0
SC1056	39	C	L98	31,80	0	0	5	0	3.12	3	0	257.45	301.43	11.12	21.26	106.63	36.56
SC1056	39	C	L99	32,30	0	0	5.62	0	3.2	2.59	0	320.03	424.38	11.41	33.43	22.16	0
SC1056	51	C	L49	32,40	0	0	0.87	0	0	0	0	405.34	143.22	0.87	40.32	30.5	124.88
SC1056	51	C	L50	28,00	0	0	1.32	0	0	0	0	373.19	129.18	1.32	35.22	33.36	159.65
SC1056	51	C	L51	28,00	0	0	0.74	0	3.29	2.11	119.33	79.08	611.1	6.14	193.14	39.67	57.07
SC1056	51	C	L121	30,20	0	0	0.69	0	0	0	0	356.05	161.15	0.69	40.54	27.2	103.55
SC1056	51	C	L123	31,50	0	0	2.25	0	3.83	2.22	0	74.65	639.15	8.3	160.87	31.46	74.02
SB14011	35	C	L7	30,80	1.14	0.62	35.35	0	10	16.93	0	46.33	477.58	64.04	46.92	40.41	4.45
SB14011	35	C	L8	30,60	1.36	0.71	41.41	0	12.52	21.34	0	164.79	811.74	77.34	23.54	16.27	0.93
SB14011	35	C	L9	31,70	1.03	0.59	30.43	0	8.78	14.67	0	135.74	560.46	55.5	16.66	12.18	0
SB14011	35	C	L79	32,40	1	0.65	37.51	0	11.43	16.39	24.82	64.12	551.36	66.98	40.84	36.48	5.17
SB14011	35	C	L80	28,00	1.11	0	40.96	0	11.95	19.78	45.72	231.69	792.26	73.8	20.21	10.51	0.77
SB14011	35	C	L81	32,40	0.81	0	31.19	0	8.92	14.72	30.62	174.51	556.51	55.64	15.54	9.47	0
SB14011	39	C	L31	32,40	0	0	8.35	0	2.1	3.22	0	684.28	650.41	13.67	81.59	14.06	0
SB14011	39	C	L32	31,10	0	0	7.97	0	1.76	2.91	0	558.65	582.47	12.64	73.16	11.86	0
SB14011	39	C	L33	31,00	0	0	4.43	0	1.93	1.57	0	198.57	224.19	7.93	19.53	9.98	0
SB14011	39	C	L103	29,00	0	0	8.72	0	1.63	3.78	0	641.33	614.17	14.13	78.74	16.47	0.97
SB14011	39	C	L104	32,70	0	0	5.09	0	2.15	1.76	0	239.1	251.43	9	19.05	9.06	0
SB14011	39	C	L105	31,70	0	0	5.03	0	2.11	1.58	0	205.76	247.98	8.72	20.95	9.54	0
SB14011	51	C	L55	32,00	0	0	0.72	0	0	0	119.93	144.29	268.34	0.72	72.62	15	147.95
SB14011	51	C	L56	30,70	0	0	1.16	0	0	0	0	449.29	161.28	1.16	43.93	13.17	183.62
SB14011	51	C	L57	32,40	0	0	1.09	0	0	0	0	282.68	201.31	1.09	43.45	12.37	19.68
SB14011	51	C	L127	32,50	0	0	0	0	0	0	0	170.67	296.09	0	91.86	10.75	127.81
SB14011	51	C	L128	32,50	0	0	1.59	0	1.59	1.24	0	366.74	399.07	4.42	30.11	32.22	3.56
SB14011	51	C	L129	31,40	0	0	1.07	0	0	0	0	410.4	203.9	1.07	47.78	17.58	37.29
SC1056	35	S	L13	31,80	1.99	0	43.3	1.79	6.45	21.75	0	185.6	793.85	75.28	341.67	12.95	1.38
SC1056	35	S	L14	31,90	1.86	0	45.8	2.57	4.13	28.3	84.62	85.45	3026.43	82.66	1598.61	15.58	0
SC1056	35	S	L15	30,60	0	0	13.72	1.27	2.44	6.05	0	375.1	2513.22	23.48	1050.09	17.67	0
SC1056	35	S	L85	28,60	1.41	0	39.44	1.18	6.1	18.21	62.44	239.72	727.41	66.34	320.26	4.18	0.9
SC1056	35	S	L86	32,40	1.58	0	45.67	1.84	4.54	27.3	114.86	114.27	3303.15	80.93	1729.76	7.25	0.73
SC1056	35	S	L87	30,10	0	0	12.55	0.92	2.48	5.59	78.92	448.53	2382.61	21.54	1075.23	9.96	0
SC1056	39	S	L37	31,30	0	0	2.51	0	1.32	0	0	351.3	549.53	3.83	70.52	11.85	5.31
SC1056	39	S	L38	30,30	0	0	3.39	0	2.46	2.02	0	326.18	668.42	7.87	58.44	9.62	0
SC1056	39	S	L39	31,90	0	0	2.31	0	1.58	1.21	0	346.18	569.34	5.1	69.75	0	1.24
SC1056	39	S	L109	28,00	0	0	1.95	0	1.46	1.15	0	520.16	581.55	4.56	75.45	9.36	7.04
SC1056	39	S	L110	29,70	0	0	3.44	0	2.34	2.08	0	306.96	673.93	7.86	61.01	9.51	0
SC1056	39	S	L111	31,80	0	0	2.27	0	1.32	1.09	0	435.02	561.14	4.68	63.51	5.8	1.66
SC1056	51	S	L61	30,80	0	0	1.01	0	6.31	2.44	233.16	64.96	586.12	9.76	212.25	69.98	94.95
SC1056	51	S	L62	30,60	0	0	1.03	0	2.42	0	389.64	116.64	177.38	3.45	317.7	33.32	50.45
SC1056	51	S	L63	29,80	0	0	2.24	1.05	1.36	0	425.08	402.33	261.43	4.65	595.93	30.15	31.81
SC1056	51	S	L133	29,40	0	0	0.73	0	5.22	1.74	0	61.52	595.49	7.69	237.91	59.58	101.1
SC1056	51	S	L134	28,20	0	0	1.58	0	4.64	2.01	245.48	138.44	264.29	8.23	538.73	43.74	96.83
SC1056	51	S	L135	32,30	0	0	1.61	0	1.57	0	338.64	598.56	295.93	3.18	646.42	43.81	41.86
SB14011	35	S	L19	30,90	4.15	4.46	50.26	3.14	14.93	31.67	181.95	101.2	1324.01	108.61	40.37	50.34	4.98
SB14011	35	S	L20	29,00	3.84	2.47	40.92	2.05	13.16	34.27	182.82	47.63	1435.17	96.71	211.22	5.17	0
SB14011	35	S	L21	28,00	0	0	3.96	0	2.75	2.41	0	185.56	667.79	9.12	22.86	6.91	0
SB14011	35	S	L91	29,40	3.8	3.99	43.23	2.82	17.76	26.19	92.85	150.2	1411.85	97.79	58.23	4.1	0
SB14011	35	S	L92	32,40	3.34	2.44	41.48	1.84	14.02	33.54	180.25	67.28	1527.64	96.66	210.64	4.31	0
SB14011	35	S	L93	31,20	0	0	4.87	0	2.8	3.04	0	173.86	753.48	10.71	23.16	5.91	0
SB14011	39	S	L43	30,30	0	0	1.47	0	1.53	1.37	93.74	183.09	590.85	4.37	46.96	6.67	0
SB14011	39	S	L44	28,00	0	0	1.81	0	1.31	1.43	0	228.52	574.77	4.55	44.25	17.98	2.95
SB14011	39	S	L45	31,00	0	0	2.52	0	1.51	1.36	43.83	650.83	1673.97	5.39	27.83	6.99	0
SB14011	39	S	L115	30,20	0	0	1.71	0	1.45	1.3	0	261.21	609.22	4.46	53.24	5.15	0.81
SB14011	39	S	L116	29,60	0	0	1.72	0	1.19	1.26	0	337.95	609.21	4.17	46.68	20.04	4.79
SB14011	39	S	L117	30,40	0	0	2.46	0	1.32	1.37	34.73	536.51	1689.13	5.15	27.71	6.03	0.79
SB14011	51	S	L67	29,60	0	0	0	0	0	0	0	50.13	424.66	0	79.76	16.9	70.8
SB14011	51	S	L68	31,70	0	0	0.78	0	0	1.04	0	91.32	720.43	1.82	76.29	14.49	50.75
SB14011	51	S	L69	32,70	0	0	1.02	0	4.02	2.66	0	64.93	932.88	7.7	292.36	111.46	130.28
SB14011	51	S	L139	30,50	0	0	0.83	0	0	1.35	0	62.9	392.98	2.18	111.38	22.6	137.46
SB14011	51	S	L140	28,90	0	0	0.96	0	0	1.17	0	148.42	830.8	2.13	81.01	19.03	79.19
SB14011	51	S	L141	32,40	0	0	1.44	0	4.69	3.18	0	100.76	950.52	9.31	276.38	102.16	97.97
